# Supplementary material for: Straw Addition Enhances Crop Yield, Soil Aggregation, and Soil Microorganisms in a 14-Year Wheat–Rice Rotation System in Central China
Source: Plants (Basel). 2024 Mar 29;13(7):985. doi: 10.3390/plants13070985 (PMC11013638; doi:10.3390/plants13070985)
Supplement: Supplementary file 1 [file plants-13-00985-s001.zip]

Archive with 1 entries (1 files):
- plants-2860905-supplementary.pdf
